# Supplementary material for: Hydroxypropyl-Beta Cyclodextrin Barrier Prevents Respiratory Viral Infections: A Preclinical Study
Source: Int J Mol Sci. 2024 Feb 8;25(4):2061. doi: 10.3390/ijms25042061 (PMC10888609; doi:10.3390/ijms25042061)
Supplement: Supplementary file 1 [file ijms-25-02061-s001.zip]

Archive with 1 entries (1 files):
- ijms-2784733-supplementary.pdf
